# Supplementary material for: Testing Green Tea Extract and Ammonium Salts as Stimulants of Physical Performance in a Forced Swimming Rat Experimental Model
Source: Int J Mol Sci. 2024 Sep 27;25(19):10438. doi: 10.3390/ijms251910438 (PMC11477139; doi:10.3390/ijms251910438)
Supplement: Supplementary file 1 [file ijms-25-10438-s001.zip]

Archive with 1 entries (1 files):
- ijms-3153770-supplementary.pdf
